# Supplementary material for: Large and stable: actin aster networks formed via entropic forces
Source: Front Chem. 2022 Aug 25;10:899478. doi: 10.3389/fchem.2022.899478 (PMC9481034; doi:10.3389/fchem.2022.899478)
Supplement: Supplementary file 1 [file DataSheet1.zip]

Archive with 7 entries (7 files):
- Find_Asters.m
- Sample 2_2.avi
- Sample 4_1.avi
- Sample 4_1_3D.avi
- Sample 4_2.avi
- Sample 4_2_3D.avi
- Supplementary Images.pdf
