# Supplementary material for: Large and stable: actin aster networks formed via entropic forces
Source: Front Chem. 2022 Aug 25;10:899478. doi: 10.3389/fchem.2022.899478 (PMC9481034; doi:10.3389/fchem.2022.899478)
Supplement: Supplementary file 1 [file DataSheet1.zip › Find_Asters.m]

global IMAGES_PATH
IMAGES_PATH = pwd + "/TEST_IMAGES/";
global DATA_PATH
DATA_PATH = pwd + "/TEST_DATA/";

if not(isfolder(DATA_PATH))
    mkdir(DATA_PATH)
end

tic
FindAsters("Mar 16_Image038_ch00.tif")         %2048 pix	375 um
toc

function FindAsters(file)

global IMAGES_PATH
global DATA_PATH

fprintf(file + '\n');
file = IMAGES_PATH + file;
[filepath,filename,ext] = fileparts(file);


[I,cmap] = imread(file);
% Use "ind2rgb" function to convert an 8 bit indexed Color image to RGB 24 bit image 
ImRGB = ind2rgb(I,cmap);
I1 = I;

%%% SCALING FUNCTION

PixSiz = size(I,1);
ImProp = imfinfo(file);
ImDescr = ImProp.ImageDescription;
VoxWid = extractBetween(ImDescr,'Voxel-Width	[µm]	=	','Voxel-Height');
VoxWid = regexprep(VoxWid,'[\n\r]+','');
VoxWid = str2double(VoxWid);

if isempty(VoxWid)
    prompt = {"Enter Voxel-Size:    (Image Size is: " + PixSiz + ")"};
    dlgtitle = 'Unknown Voxel-Size';
    dims = [1 35];
    definput = {'0.116257'};
    answer = inputdlg(prompt,dlgtitle,dims,definput);
    VoxWid = str2double(answer{1});
end    
MumSiz = round(VoxWid*PixSiz);


% scale values for band pass, separate and template

if PixSiz == 512
    sc = 0.46503/VoxWid;
    noise = 1.0*sc;            %fine tuning between voxel sizes
    object = round(8*sc);     % "
    blur = round(2*sc);     %most crucial tuning parametre for the number of blobs found
    erod = round(1*sc);
    %Template for correlation search
    tmpl = zeros(round(5*sc), round(15*sc));           
    tmpl(round(2*sc) : round(4*sc), :) = ones();       
    tmpl2 = zeros(round(3*sc), round(45*sc));          
    tmpl2(round(2*sc), :) = ones();                    
    
elseif PixSiz == 1024
    sc = 0.232515/VoxWid;
    noise = 1.1*sc;            %fine tuning between voxel sizes
    object = round(25*sc);     % "
    blur = round(7*sc);     %most crucial tuning parametre for the number of blobs found
    erod = round(3*sc);
    %Template for correlation search
    tmpl = zeros(round(5*sc), round(15*sc));
    tmpl(round(2*sc) : round(4*sc), :) = ones();
    tmpl2 = zeros(round(3*sc), round(45*sc));
    tmpl2(round(2*sc), :) = ones();
    
elseif PixSiz == 2048
    if VoxWid < 0.25
        sc = 0.115832/VoxWid;
        noise = 0.58*sc;            %fine tuning between voxel sizes
        object = round(17*sc);     % "
        blur = round(13.5*sc);     %most crucial tuning parametre for the number of blobs found
        erod = round(3*sc);
        %Template for correlation search
        tmpl = zeros(round(8*sc), round(50*sc));
        tmpl(round(3*sc) : round(6*sc), :) = ones();
        tmpl2 = zeros(round(5*sc), round(120*sc));
        tmpl2(round(3*sc), :) = ones();
    else
        sc = 0.36621/VoxWid;
        noise = 1.1*sc;            %fine tuning between voxel sizes
        object = round(10*sc);     % "
        blur = round(4*sc);     %most crucial tuning parametre for the number of blobs found
        erod = round(3*sc);
        %Template for correlation search
        tmpl = zeros(round(6*sc), round(40*sc));
        tmpl(round(2*sc) : round(5*sc), :) = ones();
        tmpl2 = zeros(round(5*sc), round(80*sc));
        tmpl2(round(3*sc), :) = ones();
    end
        
elseif PixSiz == 4096
    I = histeq(I);
    if VoxWid < 0.13
        sc = 0.058129/VoxWid;
        noise = 3.0*sc;             %fine tuning between voxel sizes
        object = round(34*sc);      % "
        blur = round(26*sc);        %most crucial tuning parametre for the number of blobs found
    	erod = round(10*sc);
        %Template for correlation search
        tmpl = zeros(round(20*sc), round(120*sc));
        tmpl(round(5*sc) : round(16*sc), :) = ones();
        tmpl2 = zeros(round(9*sc), round(200*sc));
        tmpl2(round(4*sc) : round(6*sc), :) = ones();
    else
        sc = 0.183105/VoxWid;
        noise = 1.6*sc;            %fine tuning between voxel sizes
        object = round(20*sc);     % "
        blur = round(9*sc);     %most crucial tuning parametre for the number of blobs found
        erod = round(3*sc);
        %Template for correlation search
        tmpl = zeros(round(16*sc), round(60*sc));
        tmpl(round(5*sc) : round(12*sc), :) = ones();
        tmpl2 = zeros(round(9*sc), round(160*sc));
        tmpl2(round(4*sc) : round(6*sc), :) = ones();
    end
end


f=figure;
f.WindowState = 'maximized';

% 1 - Original Image

subplot(2,4,1);
imshow(ImRGB), title(filename,'Interpreter', 'none');
text(0.5*size(I,2),size(I,1)+PixSiz/12, ...
    {"image size: " + MumSiz + "\mum";...
    "(image size: " + PixSiz + " pix, pixel-width: " + VoxWid + "\mum)"}...
    ,'FontSize',10,'HorizontalAlignment','center');
text(-PixSiz/25,size(I,1), ...
    'Friedrich Spukti, PWM, University of Leipzig','FontSize',8,...
    'Rotation',90);


%contrast

I = double(I(:,:,1));

%Bandpassfilter von Florian Rückerl, beinhaltet thresholding
%I = bpass(I,1,10);
I = bpass(I,noise,object);


%contrast Verbesserung
I = I-min(min(I));
I = I./max(max(I));

% bandpass image
BP = I;

BW = bwareaopen(I,round(PixSiz/50));

LINES2sum = zeros(PixSiz);

filt = 15;
for i = 1:filt
    bw = imfilter(double(BW),imrotate(tmpl,(i-1)*180/filt),'conv');
    lines = edge(bw,'sobel');
    lines2 = imfilter(lines,imrotate(tmpl2,(i-1)*180/filt),'conv');
    LINES2sum = LINES2sum + lines2;
end;
% 23 sec

Astern4 = separate(LINES2sum, blur, noise, object, erod); %separating the single Astern 
% 2 sec

binaryImage = imfill(Astern4, 'holes');

[labeledImage,numberOfBlobs] = bwlabel(binaryImage, 8); % Label each blob so can do calc on it


% 2 - Plot Band Pass + Blobs

subplot(2,4,2);

imshow(BP), title('band pass + blobs');
hold on;
    D = double(all(binaryImage==1,3));
    CMap=[1,1,1; 1,0,0];
    RGB  = ind2rgb(binaryImage, CMap);
    blobs = image(RGB);
    set(blobs,'AlphaData',D);
hold off;


blobMeasurements = regionprops(labeledImage, 'all'); % Get all the blob properties.

for k = 1 : numberOfBlobs % Loop through all blobs.
	Astern_centre(k,1:2) = blobMeasurements(k).Centroid; % Get centroid. 
end
% 3,5 sec

TRI = delaunayTriangulation(Astern_centre(:,1),Astern_centre(:,2));
Edges = edges(TRI);

for k=1:size(Edges,1)
    startInd = Edges(k,1);
    endInd = Edges(k,2);
    startPt = TRI.Points(startInd,:);
    endPt = TRI.Points(endInd,:);
    EdgeLength_yM = VoxWid*norm(endPt - startPt);
    if EdgeLength_yM > 20 ||  EdgeLength_yM < 3 % threshold of max dist btw. aster vertexes, cuts off on edges of image
        Edges(k,:) = 0;
    else    
        Edges_yM(k,1) = EdgeLength_yM;
    end
end
% 1,5 sec

Edges_yM = Edges_yM(find(Edges_yM > 0));
av_dist = round(mean(Edges_yM),3);    %number gives digits behind comma
std_dist = round(std(Edges_yM),3);

Edges( all(~Edges,2), : ) = [];     %remove 0 lines, i.e. the ones cut off by threshold above
neighbours = histc(Edges(:),unique(Edges)); % count # of connected neighbours, by occurrence of each vertex in Edges
neighbours = neighbours(find(neighbours>4)); % 3 neighbours only occur on image edge -> need to be cut off
med_neigh = median(neighbours);
std_neigh = round(std(neighbours),3);

NumVert = size(Astern_centre,1);
VertexDens = round(NumVert/(MumSiz^2)*10^6);   %density is # vertexes divided by image size in 1 mm^2

%hexagon - think of image 1mm by 1mm
VertPoints = 1000/av_dist;    %1000 micrometres divided by extend of hexagon in one direction
HorPoints = 1000/(sqrt(3)/2*av_dist);   %1000 micrometres divided by extend of hexagon in other direction
HexDens = round(VertPoints * HorPoints);  % # points in either direction multiplied gives density

CorrHexDens = round(VertexDens/HexDens,3);

% 3 & 4 - Histograms

subplot(2,4,5);
histogram(Edges_yM,[2.5:1:20.5]), title('distance between vertexes distribution'),
xlabel('distance \mum'), ylabel('number');

subplot(2,4,6);
histogram(neighbours,[4.5:1:12.5]), title('connected neighbours distribution'),
xlabel('neighbours'), ylabel('number');


% 5 - Aster Centres

subplot(2,4,[3,4,7,8]);
I1 = imadjust(I1);
imshow(I1), title('aster centres');
hold on;
triplot(TRI,'c');
for k = 1 : numberOfBlobs
    plot(Astern_centre(k,1),Astern_centre(k,2), 'bo'); 
end
text(0.5*size(I,2),size(I,1)+PixSiz/13, ...
    {"averaged distance between aster vertexes: " + round(av_dist,1) + " +/- " + round(std_dist,1) + " \mum"; ...
    "median connected neighbours: " + med_neigh + " +/- " + round(std_neigh,1); ... 
    "density of vertexes in 1 mm^2: " + VertexDens; ...
    "correlation between hexagon model and experimental value: " + CorrHexDens} ...
    ,'FontSize',10,'HorizontalAlignment','center');
hold off;
% 1,5 sec


neighbours(numel(Edges_yM)) = 0; %fill up with zeros, so neighbours can be put into dataArray with edges
centre_x = Astern_centre(:,1);
centre_x(numel(Edges_yM)) = 0;
centre_y = Astern_centre(:,2);
centre_y(numel(Edges_yM)) = 0;

dataArray(:,1) = Edges_yM;
dataArray(:,2) = neighbours;
dataArray(:,3) = VertexDens;
dataArray(:,4) = PixSiz;
dataArray(:,5) = VoxWid;
dataArray(:,6) = centre_x;
dataArray(:,7) = centre_y;


%%% write extracted data to .csv file

dataTable = array2table(dataArray,'VariableNames',{'Dist','Neighbours','Vertex_Dens','Image_Size','VoxWid','Vertex_X_Coord','Vertex_Y_Coord'});
newFilename = DATA_PATH + filename + ".csv";
writetable(dataTable,newFilename);
xlsFilename = DATA_PATH + filename + ".xls";
delete(xlsFilename);
writetable(dataTable,xlsFilename);
figName = DATA_PATH + filename + ".fig";
savefig(f,figName,'compact');
TriName = DATA_PATH + filename + ".stl";
stlwrite(TRI,TriName,'text');

end


function res = bpass(arr,lnoise,lobject)
% 
% ; NAME:
% ;               bpass
% ; PURPOSE:
% ;               Implements a real-space bandpass filter which suppress 
% ;               pixel noise and long-wavelength image variations while 
% ;               retaining information of a characteristic size.
% ;
% ; CATEGORY:
% ;               Image Processing
% ; CALLING SEQUENCE:
% ;               res = bpass( image, lnoise, lobject )
% ; INPUTS:
% ;               image:  The two-dimensional array to be filtered.
% ;               lnoise: Characteristic lengthscale of noise in pixels.
% ;                       Additive noise averaged over this length should
% ;                       vanish. MAy assume any positive floating value.
% ;               lobject: A length in pixels somewhat larger than a typical
% ;                       object. Must be an odd valued integer.
% ; OUTPUTS:
% ;               res:    filtered image.
% ; PROCEDURE:
% ;               simple 'wavelet' convolution yields spatial bandpass filtering.
% ; NOTES:
% ; MODIFICATION HISTORY:
% ;               Written by David G. Grier, The University of Chicago, 2/93.
% ;               Greatly revised version DGG 5/95.
% ;               Added /field keyword JCC 12/95.
% ;               Memory optimizations and fixed normalization, DGG 8/99.
%                 Converted to Matlab by D.Blair 4/2004-ish
%                 Fixed some bugs with conv2 to make sure the edges are
%                 removed D.B. 6/05
%                 Removed inadvertent image shift ERD 6/05
%                 Added threshold to output.  Now sets all pixels with
%                 negative values equal to zero.  Gets rid of ringing which
%                 was destroying sub-pixel accuracy, unless window size in
%                 cntrd was picked perfectly.  Now centrd gets sub-pixel
%                 accuracy much more robustly ERD 8/24/05
% ;
% ;       This code 'bpass.pro' is copyright 1997, John C. Crocker and 
% ;       David G. Grier.  It should be considered 'freeware'- and may be
% ;       distributed freely in its original form when properly attributed.
% 
%   

  b = double(lnoise);
  w = round(lobject);
  N = 2*w + 1;
  
  % Gaussian Convolution kernel
  
  sm = 0:N-1;
  r = (sm - w)/(2 * b);
  gx = exp( -r.^2) / (2 * b * sqrt(pi));
  gy = gx';
    
  %Boxcar average kernel: background
  
  bx = zeros(1,N)  + 1/N;
  by = bx';
  % Do some convolutions with the matrix and our kernels
  
  res = arr;
  g = conv2(res,gx,'valid');
  tmpg = g;
  g = conv2(tmpg,gy,'valid');
  tmpres = res;
  res = conv2(tmpres,bx,'valid');
  tmpres = res;
  res = conv2(tmpres,by,'valid');
  tmpg= 0;
  tmpres=0;
  arr_res=zeros(size(arr));
  arr_g = zeros(size(arr));
  

  
  arr_res((lobject+1):end-lobject,(lobject+1):end-lobject) = res;
  arr_g((lobject+1):end-lobject,(lobject+1):end-lobject) = g; 
  %res = arr_g-arr_res;  
  res=max(arr_g-arr_res,0);
  

  
end %end function


function Astern4 = separate(AsternImage, BlurSize, lnoise, lobject, erode) 
%
%SEPARATE ASTERN
%

H = fspecial('disk',BlurSize);
blurred = imfilter(AsternImage,H,'replicate');
Astern = bpass(blurred,lnoise, lobject); 
Astern2 = imopen(Astern,strel('disk',BlurSize));     
Astern2 = imadjust(Astern2); 
level = graythresh(Astern2);  
Astern3 = im2bw(Astern2,level);
Astern4 = imerode(Astern3,strel('disk',erode));
Astern4 = bwmorph(Astern4, 'thin');
Astern4 = bwmorph(Astern4, 'spur');
Astern4 = bwareaopen(Astern4, erode);

end %end function
